# Supplementary material for: Exploring Spiders Without Venom as New Sources of Peptidase Inhibitors
Source: Int J Mol Sci. 2025 Dec 24;27(1):186. doi: 10.3390/ijms27010186 (PMC12785369; doi:10.3390/ijms27010186)
Supplement: Supplementary file 1 [file ijms-27-00186-s001.zip]

Archive with 1 entries (1 files):
- ijms-3939348-supplementary.pdf
